# Supplementary material for: First record of Diplotaxis kohlaanensis (Brassicaceae) for the eastern African flora with taxonomical and phytogeographical remarks
Source: Biodivers Data J. 2025 Oct 7;13:e161978. doi: 10.3897/BDJ.13.e161978 (PMC12521926; doi:10.3897/BDJ.13.e161978)
Supplement: XML Treatment for Diplotaxis kohlaanensis [file BDJ.13.e161978-treatment1.xml]

<!DOCTYPE tp:taxon-treatment
  PUBLIC "-//TaxonX//DTD Taxonomic Treatment Publishing DTD v0 20100105//EN" "tax-treatment-NSO.dtd">
<tp:taxon-treatment xmlns:tp="http://www.plazi.org/taxpub"><tp:treatment-meta><mixed-citation publication-type="journal"><person-group><name><surname>Cambria</surname><given-names>Salvatore</given-names></name><name><surname>Porrovecchio</surname><given-names>Manuela</given-names></name><name><surname>Santanello</surname><given-names>Adriana</given-names></name><name><surname>Minissale</surname><given-names>Pietro</given-names></name><name><surname>Giusso del Galdo</surname><given-names>Gian Pietro</given-names></name></person-group><article-title>First record of <italic><tp:taxon-name><tp:taxon-name-part taxon-name-part-type="genus" reg="Diplotaxis">Diplotaxis</tp:taxon-name-part> <tp:taxon-name-part taxon-name-part-type="species" reg="kohlaanensis">kohlaanensis</tp:taxon-name-part></tp:taxon-name></italic> (<tp:taxon-name><tp:taxon-name-part taxon-name-part-type="family">Brassicaceae</tp:taxon-name-part></tp:taxon-name>) for the eastern African flora with taxonomical and phytogeographical remarks</article-title><source>Biodivers Data J</source><day>07</day><month>10</month><year>2025</year><volume>13</volume><pub-id pub-id-type="doi">10.3897/BDJ.13.e161978</pub-id></mixed-citation></tp:treatment-meta><tp:nomenclature><tp:taxon-name><object-id xmlns:xlink="http://www.w3.org/1999/xlink" content-type="arpha" xlink:type="simple">D573DDCA-357C-511B-8B99-C6FFC5BB5F7C</object-id><tp:taxon-name-part taxon-name-part-type="genus">Diplotaxis</tp:taxon-name-part> <tp:taxon-name-part taxon-name-part-type="species">kohlaanensis</tp:taxon-name-part></tp:taxon-name><tp:taxon-authority>A.G. Miller &amp; J.A. Nyberg 1994</tp:taxon-authority></tp:nomenclature><tp:treatment-sec sec-type="materials"><title>Materials</title><list list-type="alpha-lower" list-content="occurrences"><list-item><p><bold>Type status:</bold> <named-content xmlns:xlink="http://www.w3.org/1999/xlink" content-type="dwc:typeStatus" xlink:type="simple">Other material</named-content>. <bold>Occurrence:</bold> individualCount: <named-content xmlns:xlink="http://www.w3.org/1999/xlink" content-type="dwc:individualCount" xlink:type="simple">100</named-content>; occurrenceID: <named-content xmlns:xlink="http://www.w3.org/1999/xlink" content-type="dwc:occurrenceID" xlink:type="simple">0DD55C97-CA41-5778-B3F7-F8CECAA94124</named-content>; <bold>Taxon:</bold> scientificNameID: <named-content xmlns:xlink="http://www.w3.org/1999/xlink" content-type="dwc:scientificNameID" xlink:type="simple"><italic><tp:taxon-name><tp:taxon-name-part taxon-name-part-type="genus" reg="Diplotaxis">Diplotaxis</tp:taxon-name-part> <tp:taxon-name-part taxon-name-part-type="species" reg="kohlaeensis">kohlaeensis</tp:taxon-name-part></tp:taxon-name></italic></named-content>; kingdom: <named-content xmlns:xlink="http://www.w3.org/1999/xlink" content-type="dwc:kingdom" xlink:type="simple"><tp:taxon-name><tp:taxon-name-part taxon-name-part-type="kingdom">Plantae</tp:taxon-name-part></tp:taxon-name></named-content>; order: <named-content xmlns:xlink="http://www.w3.org/1999/xlink" content-type="dwc:order" xlink:type="simple"><tp:taxon-name><tp:taxon-name-part taxon-name-part-type="order">Brassicales</tp:taxon-name-part></tp:taxon-name></named-content>; family: <named-content xmlns:xlink="http://www.w3.org/1999/xlink" content-type="dwc:family" xlink:type="simple"><tp:taxon-name><tp:taxon-name-part taxon-name-part-type="family">Brassicaceae</tp:taxon-name-part></tp:taxon-name></named-content>; genus: <named-content xmlns:xlink="http://www.w3.org/1999/xlink" content-type="dwc:genus" xlink:type="simple"><tp:taxon-name><tp:taxon-name-part taxon-name-part-type="genus">Diplotaxis</tp:taxon-name-part></tp:taxon-name></named-content>; <bold>Location:</bold> continent: <named-content xmlns:xlink="http://www.w3.org/1999/xlink" content-type="dwc:continent" xlink:type="simple">Africa</named-content>; country: <named-content xmlns:xlink="http://www.w3.org/1999/xlink" content-type="dwc:country" xlink:type="simple">Ethiopia</named-content>; locality: <named-content xmlns:xlink="http://www.w3.org/1999/xlink" content-type="dwc:locality" xlink:type="simple">Simien Mountains</named-content>; verbatimElevation: <named-content xmlns:xlink="http://www.w3.org/1999/xlink" content-type="dwc:verbatimElevation" xlink:type="simple">3900 m</named-content>; verbatimLatitude: <named-content xmlns:xlink="http://www.w3.org/1999/xlink" content-type="dwc:verbatimLatitude" xlink:type="simple">13°15'20.17"N</named-content>; verbatimLongitude: <named-content xmlns:xlink="http://www.w3.org/1999/xlink" content-type="dwc:verbatimLongitude" xlink:type="simple">2 38°10'9.31"E</named-content>; <bold>Identification:</bold> identifiedBy: <named-content xmlns:xlink="http://www.w3.org/1999/xlink" content-type="dwc:identifiedBy" xlink:type="simple">S. Cambria</named-content>; dateIdentified: <named-content xmlns:xlink="http://www.w3.org/1999/xlink" content-type="dwc:dateIdentified" xlink:type="simple">23-12-2024</named-content></p></list-item></list></tp:treatment-sec><tp:treatment-sec sec-type="Description"><title>Description</title><p>Shrubby and compact chamaephyte, generally glabrous, with many stems arising from a woody rootstock. Flowering branches erect or ascending, 30–60 cm long. Leaves slightly fleshy, glaucous, all petiolate with a well-marked whitish mid-rib. The lower ones with ovate to oblong-ovate blade, 15–80 × 10–20 cm, obtuse apex and serrate margin with 4–6 pairs of teeth or sinuate to entire, rarely with few scattered hairs. Upper leaves smaller, 5–40 × 5–10 mm, provided with a shorter petiole. Racemose inflorescence, erect or ascending, with the flowers overtopping the buds. Flower pedicels 10–14 mm long, equal or shorter than to the petals. Calyx with four sepals, 5–6 mm long, generally 2.5–3 times shorter than the petals, externally hairy particularly along the mid-rib and near the base. Inner sepals 1.8-2.5 mm broad and saccate at base, the outer 1.5–2 mm broad, with non-saccate base and clearly hooded tip. Corolla with four petals, pale yellow, broadly obovate and narrowing below into a linear claw, 10–14 × 5-6 mm, with rounded tip. Androecium consisting of 6 stamens; the median 8–11 mm long, with prominent nectarial glands at the base; the lateral 6–7 mm; anthers 2–3 mm long. Gynoecium with cylindrical ovary, glabrous, shortly stipitate; stigma bilobed. Siliques erect or patent, linear to linear-oblong, flattened, 12–40 × 2.5–3.2 mm, with the seeds in two rows; beak seedless, 1.5–2 mm long; Seeds pale reddish to brown, flattened, 1–1.5 × 0.5–l mm (Fig. <xref ref-type="fig" rid="F12621517">2</xref>, Fig. <xref ref-type="fig" rid="F13231235">3</xref>).</p></tp:treatment-sec><tp:treatment-sec sec-type="Distribution"><title>Distribution</title><p>Based on the current knowledge, the species is localised in Ethiopia on the vertical, basaltic, north-facing cliffs of the Simien Mts. at an altitude ranging from 3,700 to 3,900 m a.s.l.</p></tp:treatment-sec><tp:treatment-sec sec-type="Ecology"><title>Ecology</title><p>The species was found on the escarpment below Mt. Inatye, which is characterised by chasmophytic vegetation rich in rare and phytogeographically relevant species, such as <italic><tp:taxon-name><tp:taxon-name-part taxon-name-part-type="genus" reg="Aeonium">Aeonium</tp:taxon-name-part> <tp:taxon-name-part taxon-name-part-type="species" reg="leucoblepharum">leucoblepharum</tp:taxon-name-part></tp:taxon-name></italic> Webb ex A.Rich., <tp:taxon-name><tp:taxon-name-part taxon-name-part-type="genus" reg="Arabis">Arabis</tp:taxon-name-part> <tp:taxon-name-part taxon-name-part-type="species" reg="alpina">alpina</tp:taxon-name-part> <tp:taxon-name-part taxon-name-part-type="authority">L.</tp:taxon-name-part> <tp:taxon-name-part taxon-name-part-type="infraspecific-rank">subsp.</tp:taxon-name-part> <tp:taxon-name-part taxon-name-part-type="subspecies" reg="alpina">alpina</tp:taxon-name-part></tp:taxon-name>, <italic><tp:taxon-name><tp:taxon-name-part taxon-name-part-type="genus" reg="Campanula">Campanula</tp:taxon-name-part> <tp:taxon-name-part taxon-name-part-type="species" reg="edulis">edulis</tp:taxon-name-part></tp:taxon-name></italic> Forssk , <italic><tp:taxon-name><tp:taxon-name-part taxon-name-part-type="genus" reg="Poa">Poa</tp:taxon-name-part> <tp:taxon-name-part taxon-name-part-type="species" reg="simensis">simensis</tp:taxon-name-part></tp:taxon-name></italic> Hochst. ex A.Rich., <tp:taxon-name><tp:taxon-name-part taxon-name-part-type="genus" reg="Helichrysum">Helichrysum</tp:taxon-name-part> <tp:taxon-name-part taxon-name-part-type="species" reg="citrispinum">citrispinum</tp:taxon-name-part> <tp:taxon-name-part taxon-name-part-type="authority">Delile</tp:taxon-name-part> <tp:taxon-name-part taxon-name-part-type="infraspecific-rank">var.</tp:taxon-name-part> <tp:taxon-name-part taxon-name-part-type="variety" reg="citrispinum">citrispinum</tp:taxon-name-part></tp:taxon-name>, <italic><tp:taxon-name><tp:taxon-name-part taxon-name-part-type="genus" reg="Dianthus">Dianthus</tp:taxon-name-part> <tp:taxon-name-part taxon-name-part-type="species" reg="longiglumis">longiglumis</tp:taxon-name-part></tp:taxon-name></italic> Delile, <italic><tp:taxon-name><tp:taxon-name-part taxon-name-part-type="genus" reg="Rosularia">Rosularia</tp:taxon-name-part> <tp:taxon-name-part taxon-name-part-type="species" reg="semiensis">semiensis</tp:taxon-name-part></tp:taxon-name></italic> (J.Gay ex A.Rich.) H.Ohba, <italic><tp:taxon-name><tp:taxon-name-part taxon-name-part-type="genus" reg="Asplenium">Asplenium</tp:taxon-name-part> <tp:taxon-name-part taxon-name-part-type="species" reg="aethiopicum">aethiopicum</tp:taxon-name-part></tp:taxon-name></italic> (Burm.f.) Becherer and marginally also <tp:taxon-name><tp:taxon-name-part taxon-name-part-type="genus" reg="Primula">Primula</tp:taxon-name-part> <tp:taxon-name-part taxon-name-part-type="species" reg="verticillata">verticillata</tp:taxon-name-part> <tp:taxon-name-part taxon-name-part-type="authority">Hochst.</tp:taxon-name-part> <tp:taxon-name-part taxon-name-part-type="infraspecific-rank">subsp.</tp:taxon-name-part> <tp:taxon-name-part taxon-name-part-type="subspecies" reg="simensis">simensis</tp:taxon-name-part></tp:taxon-name> (Hochst.) W.W.Sm. &amp; Forrest [=<italic><tp:taxon-name><tp:taxon-name-part taxon-name-part-type="genus" reg="Evotrochis">Evotrochis</tp:taxon-name-part> <tp:taxon-name-part taxon-name-part-type="species" reg="simensis">simensis</tp:taxon-name-part></tp:taxon-name></italic> (Hochst.) Fırat &amp; Lidén].</p></tp:treatment-sec><tp:treatment-sec sec-type="Conservation"><title>Conservation</title><p>The population of <italic><tp:taxon-name><tp:taxon-name-part taxon-name-part-type="genus" reg="Diplotaxis">D.</tp:taxon-name-part> <tp:taxon-name-part taxon-name-part-type="species" reg="kohlaanensis">kohlaanensis</tp:taxon-name-part></tp:taxon-name></italic> entirely falls within the Simien National Park, a protected area created in 1969, a period when 80% of the Park was subjected to human exploitation through livestock grazing, cultivation and settlements (<xref ref-type="bibr" rid="B13231458">Debonnet et al. 2006</xref>). Actually, this is still threatened by human activities, particularly grazing and logging (<xref ref-type="bibr" rid="B13233445">Jacob et al. 2016</xref>), further aggravated by the recent war events which led to a severe reduction of the wooded areas due to coppicing and fires, as highlighted by <xref ref-type="bibr" rid="B13233624">Meaza et al. (2025)</xref> for other mountains of northern Ethiopia. For this reason, the Simien Mountain National Park has been listed as a World Heritage Site in Danger since 1997. Despite this, the vertical cliffs are poorly affected by human disturbance due to their inaccessibility and, therefore, they represent the best-preserved environments of this area. The population of <italic><tp:taxon-name><tp:taxon-name-part taxon-name-part-type="genus" reg="Diplotaxis">D.</tp:taxon-name-part> <tp:taxon-name-part taxon-name-part-type="species" reg="kohlaanensis">kohlaanensis</tp:taxon-name-part></tp:taxon-name></italic> contains a very low number of individuals (roughly estimated in ca. 100 mature plants) that, even if not immediately threatened, at this stage, we do not know how the species would respond to global warning. By using the Geospatial Conservation Assessment Tool (<xref ref-type="bibr" rid="B12624099">Bachman et al. 2011</xref>), the extent of occurrence (EOO) is calculated to be 0.028 km<sup>2</sup>, while the area of occupancy (AOO) is 4 km<sup>2</sup>. Following the IUCN Criteria at global and regional level (<xref ref-type="bibr" rid="B13233429">IUCN 2001</xref>, <xref ref-type="bibr" rid="B13401553">IUCN 2003</xref>), with the estimated EOO less than 100 km<sup>2</sup>, an AOO less than 10 km<sup>2</sup>, the conservation status of <italic><tp:taxon-name><tp:taxon-name-part taxon-name-part-type="genus" reg="Diplotaxis">D.</tp:taxon-name-part> <tp:taxon-name-part taxon-name-part-type="species" reg="kohlaanensis">kohlaanensis</tp:taxon-name-part></tp:taxon-name></italic> for Ethiopia has been classified as Endangered at regional level (EN reg: D) according to criterion D.</p></tp:treatment-sec><tp:treatment-sec sec-type="Biology"><title>Biology</title><p>Flowering and fruiting during the dry season from November to March.</p></tp:treatment-sec><tp:treatment-sec><!--Section generated to contain objects referenced in tp:taxon-treatment.--><fig id="F12621517" position="float" orientation="portrait"><object-id xmlns:xlink="http://www.w3.org/1999/xlink" content-type="arpha" xlink:type="simple">AC15DAE0-4956-5A2A-BE55-549580999939</object-id><object-id xmlns:xlink="http://www.w3.org/1999/xlink" content-type="doi" xlink:type="simple">10.3897/BDJ.13.e161978.figure5</object-id><label>Figure 2.</label><caption><p><italic><tp:taxon-name><tp:taxon-name-part taxon-name-part-type="genus" reg="Diplotaxis">Diplotaxis</tp:taxon-name-part> <tp:taxon-name-part taxon-name-part-type="species" reg="kohlaanensis">kohlaanensis</tp:taxon-name-part></tp:taxon-name></italic> in the Ethiopian stands: <bold>A</bold> Natural habitat where an individual is highlighted by a red circle; <bold>B</bold> Chasmophilous vegetation with <italic><tp:taxon-name><tp:taxon-name-part taxon-name-part-type="genus" reg="Aeonium">Aeonium</tp:taxon-name-part> <tp:taxon-name-part taxon-name-part-type="species" reg="leucoblepharum">leucoblepharum</tp:taxon-name-part></tp:taxon-name></italic> and <italic><tp:taxon-name><tp:taxon-name-part taxon-name-part-type="genus" reg="Diplotaxis">D.</tp:taxon-name-part> <tp:taxon-name-part taxon-name-part-type="species" reg="kohlaanensis">kohlaanensis</tp:taxon-name-part></tp:taxon-name></italic>; <bold>C</bold> Habitus of <italic><tp:taxon-name><tp:taxon-name-part taxon-name-part-type="genus" reg="Diplotaxis">D.</tp:taxon-name-part> <tp:taxon-name-part taxon-name-part-type="species" reg="kohlaanensis">kohlaanensis</tp:taxon-name-part></tp:taxon-name></italic>; <bold>D</bold> Detail of the leaves and flowers.</p></caption><graphic xmlns:xlink="http://www.w3.org/1999/xlink" xlink:href="bdj-13-e161978-g002.jpg" position="float" id="oo_1247996.jpg" orientation="portrait" xlink:type="simple"><uri content-type="original_file" xlink:type="simple">https://binary.pensoft.net/fig/1247996</uri></graphic></fig><fig id="F13231235" position="float" orientation="portrait"><object-id xmlns:xlink="http://www.w3.org/1999/xlink" content-type="arpha" xlink:type="simple">91F0984E-323F-5494-9236-0D5420848163</object-id><object-id xmlns:xlink="http://www.w3.org/1999/xlink" content-type="doi" xlink:type="simple">10.3897/BDJ.13.e161978.figure5</object-id><label>Figure 3.</label><caption><p>Iconography of <italic><tp:taxon-name><tp:taxon-name-part taxon-name-part-type="genus" reg="Diplotaxis">Diplotaxis</tp:taxon-name-part> <tp:taxon-name-part taxon-name-part-type="species" reg="kohlaanensis">kohlaanensis</tp:taxon-name-part></tp:taxon-name></italic>, based on material from Ethiopia. Drawing by Adriana Santanello.</p></caption><graphic xmlns:xlink="http://www.w3.org/1999/xlink" xlink:href="bdj-13-e161978-g003.jpg" position="float" id="oo_1345055.jpg" orientation="portrait" xlink:type="simple"><uri content-type="original_file" xlink:type="simple">https://binary.pensoft.net/fig/1345055</uri></graphic></fig></tp:treatment-sec><ref-list><ref id="B13231458"><element-citation xmlns:xlink="http://www.w3.org/1999/xlink" publication-type="book" xlink:type="simple"><person-group person-group-type="author"><name name-style="western"><surname>Debonnet</surname><given-names>G.</given-names></name><name name-style="western"><surname>Melamari</surname><given-names>L.</given-names></name><name name-style="western"><surname>Bomhard</surname><given-names>B.</given-names></name></person-group><year>2006</year><source>Reactive monitoring mission to Simen Mountains National Park. Joint World Heritage Centre-IUCN monitoring mission to Simen Mountains National Park World Heritage property.</source><publisher-name>UNESCO</publisher-name><publisher-loc>Paris</publisher-loc></element-citation></ref><ref id="B13233445"><element-citation xmlns:xlink="http://www.w3.org/1999/xlink" publication-type="article" xlink:type="simple"><person-group person-group-type="author"><name name-style="western"><surname>Jacob</surname><given-names>Miro</given-names></name><name name-style="western"><surname>Frankl</surname><given-names>Amaury</given-names></name><name name-style="western"><surname>Hurni</surname><given-names>Hans</given-names></name><name name-style="western"><surname>Lanckriet</surname><given-names>Sil</given-names></name><name name-style="western"><surname>De Ridder</surname><given-names>Maaike</given-names></name><name name-style="western"><surname>Guyassa</surname><given-names>Etefa</given-names></name><name name-style="western"><surname>Beeckman</surname><given-names>Hans</given-names></name><name name-style="western"><surname>Nyssen</surname><given-names>Jan</given-names></name></person-group><year>2016</year><article-title>Land cover dynamics in the Simien Mountains (Ethiopia), half a century after establishment of the National Park</article-title><source>Regional Environmental Change</source><volume>17</volume><issue>3</issue><fpage>777</fpage><lpage>787</lpage><pub-id pub-id-type="doi">10.1007/s10113-016-1070-8</pub-id></element-citation></ref><ref id="B13233624"><element-citation xmlns:xlink="http://www.w3.org/1999/xlink" publication-type="article" xlink:type="simple"><person-group person-group-type="author"><name name-style="western"><surname>Meaza</surname><given-names>Hailemariam</given-names></name><name name-style="western"><surname>Ghebreyohannes</surname><given-names>Tesfaalem</given-names></name><name name-style="western"><surname>Tesfamariam</surname><given-names>Zbelo</given-names></name><name name-style="western"><surname>Gebresamuel</surname><given-names>Girmay</given-names></name><name name-style="western"><surname>Demissie</surname><given-names>Biadgilgn</given-names></name><name name-style="western"><surname>Gebregziabher</surname><given-names>Dawit</given-names></name><name name-style="western"><surname>Nyssen</surname><given-names>Jan</given-names></name></person-group><year>2025</year><article-title>The effects of armed conflict on natural resources and conservation measures in Tigray, Northern Ethiopia</article-title><source>International Soil and Water Conservation Research</source><volume>13</volume><issue>2</issue><fpage>463</fpage><lpage>474</lpage><pub-id pub-id-type="doi">10.1016/j.iswcr.2024.11.004</pub-id></element-citation></ref><ref id="B12624099"><element-citation xmlns:xlink="http://www.w3.org/1999/xlink" publication-type="article" xlink:type="simple"><person-group person-group-type="author"><name name-style="western"><surname>Bachman</surname><given-names>Steven</given-names></name><name name-style="western"><surname>Moat</surname><given-names>Justin</given-names></name><name name-style="western"><surname>Hill</surname><given-names>Andrew</given-names></name><name name-style="western"><surname>de la Torre</surname><given-names>Javier</given-names></name><name name-style="western"><surname>Scott</surname><given-names>Ben</given-names></name></person-group><year>2011</year><article-title>Supporting Red List threat assessments with GeoCAT: geospatial conservation assessment tool</article-title><source>ZooKeys</source><volume>150</volume><fpage>117</fpage><lpage>126</lpage><pub-id pub-id-type="doi">10.3897/zookeys.150.2109</pub-id></element-citation></ref><ref id="B13233429"><element-citation xmlns:xlink="http://www.w3.org/1999/xlink" publication-type="book" xlink:type="simple"><person-group person-group-type="author"><name name-style="western"><surname>IUCN</surname></name></person-group><year>2001</year><source>Red List Categories and Criteria: Version 3.1.</source><edition>2</edition><publisher-name>IUCN</publisher-name><publisher-loc>Gland, Switzerland and Cambridge, UK</publisher-loc><size units="page">32</size></element-citation></ref><ref id="B13401553"><element-citation xmlns:xlink="http://www.w3.org/1999/xlink" publication-type="book" xlink:type="simple"><person-group person-group-type="author"><name name-style="western"><surname>IUCN</surname></name></person-group><year>2003</year><source>Guidelines for application of IUCN Red List criteria at regional levels: Version 3.0. IUCN</source><publisher-name>IUCN</publisher-name></element-citation></ref></ref-list></tp:taxon-treatment>
